# Supplementary material for: Restoration of Pulmonary Compliance after Laparoscopic Gynecologic Surgery Using a Recruitment Maneuver
Source: J Pers Med. 2024 Apr 25;14(5):451. doi: 10.3390/jpm14050451 (PMC11122417; doi:10.3390/jpm14050451)
Supplement: Supplementary file 1 [file jpm-14-00451-s001.zip]

Archive with 1 entries (1 files):
- jpm-2938802-supplementary.pdf
